# Supplementary material for: Phylogeographic Patterns and Genetic Diversity of Anopheles stephensi: Implications for Global Malaria Transmission
Source: Trop Med Infect Dis. 2025 Apr 16;10(4):109. doi: 10.3390/tropicalmed10040109 (PMC12031451; doi:10.3390/tropicalmed10040109)
Supplement: Supplementary file 1 [file tropicalmed-10-00109-s001.zip]

Archive with 4 entries (4 files):
- Supplementary File S1.pdf
- Supplementary File S2 COI Sequences.pdf
- Supplementary File S3 COII Sequences.pdf
- Supplementary File S4 ITS2 Sequences.pdf
